# Supplementary material for: Comparison of IMU-Based Knee Kinematics with and without Harness Fixation against an Optical Marker-Based System
Source: Bioengineering (Basel). 2024 Sep 28;11(10):976. doi: 10.3390/bioengineering11100976 (PMC11505205; doi:10.3390/bioengineering11100976)
Supplement: Supplementary file 1 [file bioengineering-11-00976-s001.zip]

Archive with 1 entries (1 files):
- bioengineering-3158722-supplementary.pdf
